# Supplementary material for: Pathogenicity of H5N8 High Pathogenicity Avian Influenza Virus in Chickens and Ducks from South Korea in 2020–2021
Source: Viruses. 2021 Sep 23;13(10):1903. doi: 10.3390/v13101903 (PMC8539906; doi:10.3390/v13101903)
Supplement: Supplementary file 1 [file viruses-13-01903-s001.zip]

Archive with 1 entries (1 files):
- viruses-1374140-supplementary.pdf
